# Supplementary material for: Correction: Transposable Elements Contribute to Activation of Maize Genes in Response to Abiotic Stress
Source: PLoS Genet. 2015 Oct 9;11(10):e1005566. doi: 10.1371/journal.pgen.1005566 (PMC4599801; doi:10.1371/journal.pgen.1005566)
Supplement: S1 Table — (XLSX) [file pgen.1005566.s001.xlsx]

## Sheet: Table_S1
Table S1. Sequencing depth for the samples used in this study.
Genotype	Condition	Replicate	Number of read pairs	SRA accession number
B73	cold	rep 1	11271326	SRX517441
B73	cold	rep 2	32590508	SRX517442
B73	cold	rep 3	44422177	SRX517443
B73	control	rep 1	13748589	SRX517444
B73	control	rep 2	33557107	SRX517445
B73	control	rep 3	40175033	SRX517446
B73	heat	rep 1	8627575	SRX517438
B73	heat	rep 2	40804694	SRX517439
B73	heat	rep 3	35587015	SRX517440
B73	salt	rep 1	12413601	SRX517447
B73	UV	rep 1	7078298	SRX517448
B37	cold	rep 1	17675194	SRX517430
B37	cold	rep 2	34724466	SRX517431
B37	cold	rep 3	42171012	SRX517432
B37	control	rep 1	11425880	SRX517433
B37	control	rep 2	35957158	SRX517434
B37	control	rep 3	45290399	SRX517436
B37	heat	rep 1	13151755	SRX517427
B37	heat	rep 2	38045575	SRX517428
B37	heat	rep 3	51540517	SRX517429
B37	salt	rep 1	9580408	SRX517436
B37	UV	rep 1	10933207	SRX517437
Oh43	cold	rep 1	9925157	SRX517450
Oh43	cold	rep 2	32210203	SRX768760
Oh43	cold	rep 3	32586844	SRX768761
Oh43	control	rep 1	10466243	SRX517451
Oh43	control	rep 2	27403769	SRX768762
Oh43	control	rep 3	28129362	SRX768763
Oh43	heat	rep 1	10466243	SRX517449
Oh43	heat	rep 2	30385623	SRX768758
Oh43	heat	rep 3	32486290	SRX768759
Oh43	salt	rep 1	11592762	SRX517452
Oh43	UV	rep 1	12540659	SRX517453
